# Supplementary material for: How engagement of a diverse set of stakeholders shaped the design, implementation, and dissemination of a multicenter pragmatic trial of stroke transitional care: The COMPASS study
Source: J Clin Transl Sci. 2020 Nov 5;5(1):e60. doi: 10.1017/cts.2020.552 (PMC8057438; doi:10.1017/cts.2020.552)
Supplement: Supplementary file 1 [file S205986612000552Xsup.zip]

Archive with 4 entries (4 files):
- S205986612000552Xsup001.doc
- S205986612000552Xsup002.docx
- S205986612000552Xsup003.docx
- S205986612000552Xsup004.docx
